# Supplementary material for: Exploiting the Role of Hypoxia-Inducible Factor 1 and Pseudohypoxia in the Myelodysplastic Syndrome Pathophysiology
Source: Int J Mol Sci. 2021 Apr 15;22(8):4099. doi: 10.3390/ijms22084099 (PMC8071466; doi:10.3390/ijms22084099)
Supplement: Supplementary file 1 [file ijms-22-04099-s001.zip]

Archive with 1 entries (1 files):
- ijms-1168069-SI.pdf
